# Supplementary material for: Discovery of Mcl-1-specific inhibitor AZD5991 and preclinical activity in multiple myeloma and acute myeloid leukemia
Source: Nat Commun. 2018 Dec 17;9:5341. doi: 10.1038/s41467-018-07551-w (PMC6297231; doi:10.1038/s41467-018-07551-w)
Supplement: Supplementary file 3 — Supplementary Data 1 [file 41467_2018_7551_MOESM3_ESM.xlsx]

## Sheet: Sheet1
Activity of AZD5991 in cancer cell lines
Cell Line	Disease	AZD5991 24h GI50 (μM)	AZD5991 6h EC50 (μM)
KMS12BM	MM	0.015	0.056
MOLP8	MM	0.052	0.057
NCI-H929	MM	0.053	0.06
RPMI8226	MM	0.055	0.076
OPM2	MM	0.057	0.059
L363	MM	0.075	0.09
MM1R	MM	0.087	0.12
Karpas620	MM	0.087	0.122
EJM	MM	0.105	0.169
AMO1	MM	0.129	0.09
KMS26	MM	0.141	0.144
JJN3	MM	0.255	0.223
LP1	MM	0.258	0.249
KMS12PE	MM	0.329	0.383
MM1S	MM	0.348	3.598
KMS34	MM	0.503	0.24
KMS11	MM	0.54	1.57
ARH77	MM	18.185	23.874
U266B1	MM	> 30	> 30
MUTZ3	AML	0.004	0.026
MV411	AML	0.013	0.025
EOL1	AML	0.012	0.013
Nomo1	AML	0.021	0.047
MOLM13	AML	0.042	0.063
ML2	AML	0.069	0.083
THP-1	AML	0.076	0.125
Kasumi1	AML	0.133	0.297
Kasumi3	AML	0.172	0.882
ME1	AML	0.22	0.326
MONOMAC6	AML	0.226	0.268
KG1	AML	0.291	0.509
NB4	AML	0.292	0.347
OCIAML2	AML	0.295	0.472
PL21	AML	0.403	0.409
HL60	AML	0.543	0.656
OCIAML3	AML	0.714	0.782
KG1a	AML	1.432	1.425
HEL92.1.7	AML	1.643	0.564
OCIAML5	AML	10.98	> 30
OCIM1	AML	27.693	> 30
CMK	AML	> 30	> 30
Bjab	NHL	0.016	0.047
Daudi	NHL	0.133	16.116
DOHH2	NHL	0.065	0.136
GRANTA519	NHL	19.293	> 30
HBL1	NHL	8.321	25.804
JEKO1	NHL	0.452	0.512
JVM2	NHL	0.547	1.032
Karpas422	NHL	0.49	0.53
MAVER1	NHL	0.53	27.8
MINO	NHL	0.149	1.294
MWCL1	NHL	1.652	27.672
Namalwa	NHL	0.039	0.067
OCILY1	NHL	0.561	0.547
OCILY10	NHL	0.119	0.117
OCILY19	NHL	0.14	0.188
OCILY3	NHL	6.19	> 30
OCILY7	NHL	0.024	0.036
Pfeiffer	NHL	3.366	> 30
Raji	NHL	0.167	7.402
Ramos	NHL	0.011	0.028
RCK8	NHL	> 30	> 30
RCPIWM1	NHL	0.02	0.039
REC1	NHL	0.728	2.011
RI1	NHL	28.208	> 30
Sudhl10	NHL	0.01	0.01
Sudhl16	NHL	0.119	0.139
Sudhl2	NHL	0.585	0.275
Sudhl4	NHL	0.127	0.266
Sudhl5	NHL	0.018	0.019
Sudhl6	NHL	0.015	0.056
Sudhl8	NHL	0.198	0.595
TMD8	NHL	0.535	> 30
Toledo	NHL	0.113	1.259
U2932	NHL	15.492	24.244
ULA	NHL	0.091	0.207
VAL	NHL	0.102	0.172
Will2	NHL	0.043	0.193
WSUDLCL2	NHL	0.109	0.159
WSUNHL	NHL	0.221	0.512
Z-138	NHL	0.29	> 30
Calu1	Lung	> 30	> 30
DMS114	Lung	0.219	0.29
DMS53	Lung	n.a.	> 30
DMS79	Lung	n.a.	> 30
H1048	Lung	4.248	> 30
H1395	Lung	12.043	15.404
H146	Lung	n.a.	> 30
H1568	Lung	0.272	0.3
H1703	Lung	0.346	0.801
H1734	Lung	13.819	20.056
H196	Lung	> 30	> 30
H1975	Lung	17.639	> 30
H209	Lung	n.a.	> 30
H2110	Lung	0.14	0.226
H2122	Lung	18.712	15.243
H2126	Lung	0.32	0.157
H2171	Lung	n.a.	0.141
H2286	Lung	n.a.	> 30
H23	Lung	0.122	0.346
H322	Lung	17.43	> 30
H345	Lung	n.a.	> 30
H358	Lung	4.235	> 30
H446	Lung	0.319	> 30
H460	Lung	26.442	> 30
H526	Lung	n.a.	> 30
H647	Lung	> 30	> 30
H82	Lung	n.a.	0.201
HCC827	Lung	20.059	> 30
LK2	Lung	> 30	> 30
LUDLU1	Lung	0.991	1.888
SBC5	Lung	0.541	1.12
SKLU1	Lung	29.874	> 30
BT20	Breast	4.627	> 30
BT549	Breast	0.25	1.775
EVSAT	Breast	n.a.	0.16
HCC1187	Breast	0.233	0.235
HCC1954	Breast	0.756	0.682
MCF7	Breast	1.346	0.313
MDAMB231	Breast	> 30	> 30
MDAMB468	Breast	0.54	> 30
SKBR3	Breast	0.118	> 30
T47D	Breast	> 30	> 30
ZR751	Breast	21.202	> 30
A101D	Skin	0.175	1.523
A2058	Skin	0.765	> 30
A375	Skin	13.48	> 30
COLO829	Skin	n.a.	> 30
G361	Skin	0.404	2.439
HMCB	Skin	3.005	25.942
MALME3M	Skin	19.543	> 30
MEWO	Skin	7.675	> 30
SKMEL2	Skin	9.314	9.481
SKMEL24	Skin	17.884	> 30
SKMEL3	Skin	n.a.	> 30
WM2664	Skin	13.242	> 30
5637	Urology	28.039	0.107
647V	Urology	22.291	26.454
DU145	Urology	26.753	> 30
LnCAP	Urology	13.439	> 30
RT4	Urology	2.398	18.13
Colo205	GI	20.501	0.121
DLD1	GI	15.131	29.104
GIST 430/654	GI	1.616	18.626
GIST T1	GI	> 30	> 30
SNU1197	GI	27.256	> 30
SNU16	GI	0.139	0.183
A253	Others	> 30	> 30
FaDu	Others	8.873	23.319
OE21	Others	> 30	0.187
U2OS	Others	20.579	> 30
OV90	Others	22.103	> 30
OVCAR3	Others	> 30	> 30
SKOV3	Others	0.144	> 30
n.a.: not available
